# Supplementary material for: Reframing Communication about Fall Prevention Programs to Increase Older Adults’ Intentions to Participate
Source: Int J Environ Res Public Health. 2024 May 30;21(6):704. doi: 10.3390/ijerph21060704 (PMC11203759; doi:10.3390/ijerph21060704)
Supplement: Supplementary file 1 [file ijerph-21-00704-s001.zip]

Archive with 3 entries (3 files):
- Image S1_Standard flyer Prevent Falling.jpg
- Image S2_Reframed flyer Keep Moving.jpg
- Supplementary File 2.pdf
